# Supplementary material for: Understory Dwarf Bamboo Modulates Leaf Litter Decomposition via Interception-Induced Litter Redistribution and Space-Dependent Decomposition Dynamics: A Case Study from Jinfo Mountain, China
Source: Plants (Basel). 2025 Oct 11;14(20):3135. doi: 10.3390/plants14203135 (PMC12566774; doi:10.3390/plants14203135)
Supplement: Supplementary file 1 [file plants-14-03135-s001.zip]

Archive with 1 entries (1 files):
- plants-3879075-supplementary.pdf
